# Supplementary material for: Supervised and Dynamic Neuro-Fuzzy Systems to Classify Physiological Responses in Robot-Assisted Neurorehabilitation
Source: PLoS One. 2015 May 22;10(5):e0127777. doi: 10.1371/journal.pone.0127777 (PMC4441369; doi:10.1371/journal.pone.0127777)
Supplement: S1 Dataset — The dataset contains temporal patterns of physiological signals acquired during robot-aided rehabilitation therapies. The first column reports the number of user. The main features of these physiological signals are registered in columns 2–6. The vector produced by these five values, represents the input pattern that indicate the presence degree of each signal attributes. The input pattern is ordered as follows: Pulse Rate, Skin Conductance Level (SCL), Skin Conductance Response (SCR), Respiration Rate and Skin Temperature. The last two columns include the supervision label of each input pattern and its corresponding difficulty level. (CSV) [file pone.0127777.s001.csv]

User	Pulse	SCL	SCR	Respiration	Temperat.	Label	Difficulty level
1	0,270911889	0,678614656	9,12E-06	0,435864545	-0,024523737	3	medium
1	0,153728071	2,862896425	0,000221148	0,646108565	-0,036086568	3	medium
1	0,101367843	3,308356092	0,00024382	0,504032211	-0,041904566	3	medium
1	0,125438697	3,173322149	0,000265994	0,540943331	-0,02234636	3	medium
1	0,134557769	2,901473724	0,000129242	0,069397745	-0,026783524	3	medium
1	0,562623498	2,223334788	0,00021066	0,506028343	-0,033975727	5	stress
1	0,47099847	4,678947949	0,000318226	0,630536533	-0,056759397	5	stress
1	0,374978718	4,527246733	0,000273591	0,426229796	-0,073646485	5	stress
1	0,403182671	4,542980786	0,000234681	0,4081115	-0,088180139	5	stress
1	0,403803523	4,188058643	0,000223497	-0,237668399	-0,077336608	5	stress
1	0,115996199	-0,143020501	0	-0,111856379	-0,032844459	1	relax
1	0,024695753	-0,167602867	0	-0,095669887	-0,03823019	1	relax
1	0,068827509	-0,268289532	0	0,051886653	-0,040745071	1	relax
1	0,127550918	-0,294001146	0	-0,055710203	-0,054838709	1	relax
1	0,112993253	-0,334724644	6,90E-06	-0,020981846	-0,059598893	1	relax
2	-0,055154835	0,039864374	0	0,06865159	0,002190135	1	relax
2	-0,028882164	0,044090762	0	-0,005519233	0,011849923	1	relax
2	-0,034110007	0,017401041	0	0,033888494	0,014804636	1	relax
2	0,012584891	-0,018823138	0	0,02445669	0,008438738	1	relax
2	-0,017660142	-0,036929557	0	0,040015616	0,001994764	1	relax
2	0,144562966	0,53444283	6,31E-05	0,470693396	-0,003793229	5	stress
2	0,13084638	0,618057471	3,86E-05	0,540958723	-0,003633669	5	stress
2	0,143789126	0,544019024	1,98E-05	0,485249587	0,013698533	5	stress
2	0,167799704	0,451848095	2,11E-05	0,436326636	0,022207468	5	stress
2	0,213324698	0,454878017	2,01E-05	0,266503228	0,021426596	5	stress
2	-0,037798671	0,334727437	3,29E-05	0,184797803	0,003664644	3	medium
2	-0,022679218	0,414671471	9,52E-06	0,224710806	0,007593813	3	medium
2	-0,01657224	0,327534281	-4,65E-06	0,234256116	0,02291248	3	medium
2	0,01973538	0,348350362	1,91E-05	0,214063497	0,030655031	3	medium
2	0,012079303	0,38569174	1,43E-05	0,249500843	0,029928903	3	medium
3	0,136288787	0,157177657	0	0,069936967	-0,01594679	3	medium
3	0,095676202	0,106675809	0	-0,009820886	-0,013729235	3	medium
3	0,069883711	0,132684666	7,42E-06	-0,072426187	-0,015774374	3	medium
3	0,096101692	0,064957546	0	0,072115416	-0,016216758	3	medium
3	0,093327641	-0,004953503	0	-0,13043312	-0,019142898	3	medium
3	-0,02762347	0,067061397	-5,90E-06	-0,257198917	0,001619588	1	relax
3	-0,031358168	-0,018810595	-5,90E-06	-0,429751726	0,008837778	1	relax
3	0,020193471	-0,063532456	-5,90E-06	-0,402907827	0,00777865	1	relax
3	0,026780174	-0,095232028	-5,90E-06	-0,45283049	0,015060851	1	relax
3	0,01509928	-0,079669378	3,00E-06	-0,295951795	0,014750149	1	relax
3	0,100506945	0,074898799	-1,86E-06	-0,031479302	-0,00859369	5	stress
3	0,114978861	0,046098399	-1,86E-06	-0,120890428	-0,00449412	5	stress
3	0,110526427	0,034507765	-1,86E-06	-0,070727462	-0,013244614	5	stress
3	0,111147114	0,004434114	-1,86E-06	-0,112962106	-0,017418548	5	stress
3	0,174394419	0,004652327	-1,86E-06	-0,069050487	-0,017082579	5	stress
4	0,485728367	0,985157727	0,000103117	0,941029193	0,007744544	5	stress
4	0,512333131	2,143275099	9,34E-05	1,084136345	-0,014137175	5	stress
4	0,340038409	1,717048573	2,31E-05	0,565947225	-0,024484466	5	stress
4	0,244163443	1,275655889	3,33E-05	0,659337677	-0,025308136	5	stress
4	0,234479536	1,156689568	3,03E-05	0,498527843	-0,035854771	5	stress
4	-0,005586033	0,69430869	8,77E-05	0,27100903	-0,009050107	1	relax
4	-0,005446891	0,319757405	0	0,297814783	-0,005440252	1	relax
4	-0,009628044	0,061445446	0	0,386360511	0,005245678	1	relax
4	0,003135422	-0,051931762	0	0,433516174	0,011537718	1	relax
4	-0,010832996	-0,106174212	0	0,369962266	0,017619222	1	relax
4	0,300929789	2,019800444	0,000105877	0,167698268	-0,008350693	3	medium
4	0,245912389	1,868341689	3,93E-05	0,161823956	-0,039769725	3	medium
4	0,259758832	1,326429834	1,69E-05	0,162031215	-0,057762524	3	medium
4	0,179792249	0,951931923	6,81E-06	-0,008413392	-0,065569037	3	medium
4	0,168336685	0,853127879	1,86E-05	-0,084913243	-0,068849349	3	medium
5	0,098098833	0,110956608	0	0,105909428	0,009057945	3	medium
5	0,098155017	0,24324996	9,56E-06	0,219486769	0,012235676	3	medium
5	0,097778052	0,302836829	3,71E-06	0,143545862	0,017813312	3	medium
5	0,08357834	0,368964956	1,99E-05	-0,021383249	0,023967718	3	medium
5	0,122494182	0,540315643	1,72E-05	0,087025669	0,027025871	3	medium
5	0,189566353	0,130692115	4,02E-06	0,125577426	0,016238412	5	stress
5	0,303104155	0,244855022	3,57E-05	0,390407132	0,013133065	5	stress
5	0,374545449	0,435930696	4,27E-05	0,339355294	0,015762811	5	stress
5	0,325789193	0,681755572	8,36E-05	0,365704344	0,013428653	5	stress
5	0,229920185	0,843812066	4,35E-05	0,238326266	0,008210335	5	stress
5	0,014050708	-0,369053031	-1,48E-06	0,151836349	0,00828643	1	relax
5	-0,007906934	-0,384550655	4,44E-06	0,342343103	0,012707508	1	relax
5	0,062468225	-0,299020041	8,88E-06	0,358937697	0,013974344	1	relax
5	0,071198713	-0,276432358	-1,48E-06	0,332658007	0,006776947	1	relax
5	-0,009124547	-0,384754516	-1,48E-06	0,142309486	0,006202901	1	relax
6	0,080272648	0,053437587	1,12E-05	0,303498632	-0,001264172	3	medium
6	0,046732419	0,118446954	4,08E-06	0,530340985	-0,00244991	3	medium
6	0,005749511	0,030170489	0	0,445349916	0,008152796	3	medium
6	0,069389103	0,059578245	4,15E-06	0,746600974	0,009569991	3	medium
6	0,088012337	0,058257696	0	0,732464005	0,004259631	3	medium
6	-0,001690055	0,050553554	-5,52E-06	-0,125852989	-0,003724696	1	relax
6	-0,013650348	-0,265766503	-2,18E-05	0,102034372	-0,001562551	1	relax
6	0,051286755	-0,384086429	-2,18E-05	-0,078439486	0,004914512	1	relax
6	0,035275269	-0,419393473	-2,18E-05	0,011461621	0,008386689	1	relax
6	-0,006952947	-0,495625843	-2,18E-05	-0,050877318	0,010596225	1	relax
6	0,232540955	0,648036424	5,68E-05	1,499599017	-0,00742671	5	stress
6	0,157089969	0,676161832	2,43E-05	2,048290646	-0,014310085	5	stress
6	0,157182437	0,436395372	1,83E-05	1,817293684	-0,005725316	5	stress
6	0,193879441	0,497956678	3,08E-05	1,989107498	-0,010642905	5	stress
6	0,228846938	0,84566127	8,52E-05	1,720739977	-0,020828621	5	stress
7	0,010921211	0,009509487	0	-0,137563508	-0,010211157	1	relax
7	0,011878547	0,012048522	0	-0,05715758	-0,007928145	1	relax
7	0,033509972	0,011404233	0	0,174382579	-0,007841795	1	relax
7	0,019503568	0,016279883	0	0,199190377	-0,008399611	1	relax
7	0,031577897	0,008166953	0	-0,099750359	-0,003878516	1	relax
7	0,062719035	0,063667667	0	0,58353805	-0,00343927	3	medium
7	0,068158304	0,13693279	0	0,610547364	0,000864317	3	medium
7	0,047281915	0,126397986	0	0,798619152	0,000820871	3	medium
7	0,05130115	0,152211822	0	0,544897658	0,001823549	3	medium
7	0,070634986	0,177310502	0	0,653507452	0,002568628	3	medium
7	0,124888278	0,18842499	-6,64E-06	0,781004175	-0,006970013	5	stress
7	0,098952574	-0,029249927	-1,20E-05	0,872056231	-0,00388801	5	stress
7	0,109478604	-0,097321434	-1,20E-05	0,715283089	-0,001282995	5	stress
7	0,146240129	-0,04485599	-3,64E-06	0,964496891	-0,001353764	5	stress
7	0,169267715	0,258252741	-8,31E-06	0,918183235	-0,005127212	5	stress
